# Supplementary material for: Uniparental Inheritance and Recombination as Strategies to Avoid Competition and Combat Muller’s Ratchet among Mitochondria in Natural Populations of the Fungus Amanita phalloides
Source: J Fungi (Basel). 2023 Apr 15;9(4):476. doi: 10.3390/jof9040476 (PMC10142858; doi:10.3390/jof9040476)
Supplement: Supplementary file 1 [file jof-09-00476-s001.zip › SupplementaryTables.xlsx]

## Sheet: Table S1
Table S1. Sequenced samples
sampleID	country	site	year	genetic individuals	mitochondrial depth	mitotype	subset	heteroplasmy estimate (%)
10003	Spain	-	1986	NA	637.187	10003	T	0.098506
10004	Sweden	-	1978	1	1018.29	10004	T	0.0990467
10007	Scotland	-	1991	2	1465.61	10007	T	0.00954927
10016	England	-	2000	3	2159.07	10016	T	0.00414645
10018	Italy	-	2006	4	1604.59	10018	T	0.0105613
10019	Northern Ireland	-	2000	5	948.528	10019	T	0.0297752
10169	Denmark	-	2003	6	319.241	10169	T	0.271985
10170	USA	-	1993	7	909.641	10170	T	-
10171	Czech Republic	-	2006	8	2924.97	10171	T	0.00901429
10220	USA	Drake2	2004	NA	1360.85	10170	F	0.403551
10221	USA	Drake2	2004	9	1374.16	10221	F	0.0366354
10222	USA	Drake2	2004	10	1595.73	10170	F	0.0422246
10223	USA	Drake2	2004	11	1903.79	10221	F	0.0532368
10224	USA	Drake2	2004	22	1291.01	10224	F	0.0145433
10225	USA	Drake2	2004	12	1648.62	10225	F	0.0826202
10226	USA	Drake2	2004	23	1261.76	10221	F	0.0379018
10227	USA	Drake2	2004	13	517.945	10227	F	0.70448
10228	USA	Drake2	2004	13	460.868	10227	F	0.253165
10229	USA	Drake2	2004	14	792.306	10229	F	0
10230	USA	Drake2	2004	15	1285.15	10221	F	0.125402
10231	USA	Drake2	2004	16	794.852	10225	F	0.024024
10232	USA	Drake2	2004	17	973.045	10221	F	0.0292312
10233	USA	Drake2	2004	18	397.076	10221	F	0.0238209
10237	USA	Drake3	2004	19	1211.88	10221	F	-
10238	USA	Drake3	2004	19	2323.09	10224	F	-
10239	USA	Drake3	2004	19	1468.85	10221	F	-
10240	USA	Drake3	2004	19	980.392	10221	F	-
10241	USA	Drake3	2004	19	1428.25	10221	F	-
10277	France	-	2005	20	2292.09	10277	T	0.00520237
10280	USA	Drake2	2014	23	1528.51	10221	F	0.0064683
10281	USA	Drake2	2014	23	2450.04	10221	F	0.0470027
10282	USA	Drake2	2014	23	1227.15	10221	F	0.0443131
10283	USA	Drake2	2014	23	1268.31	10221	F	0.0401365
10287	USA	Drake2	2014	24	802.2	10227	F	0.143885
10288	USA	Drake2	2014	24	1494.78	10227	F	0.140449
10292	USA	Drake2	2014	24	2570.4	10227	F	0.0433463
10293	USA	Drake2	2014	21	487.359	10225	F	0.945971
10294	USA	Drake2	2014	24	2878.78	10227	F	0.0458435
10295	USA	Drake2	2014	22	1185.16	10221	F	0.0540082
10298	USA	Drake2	2014	21	1885.41	10225	F	0.149508
10299	USA	Drake2	2014	22	2290	10221	F	1.33682
10300	USA	Drake2	2014	22	2248.33	10221	F	0.0637755
10301	USA	Drake2	2014	22	697.097	10221	F	0.131079
10303	USA	Drake2	2014	22	1036.6	10221	F	0.0167476
10304	USA	Drake2	2014	23	1450.82	10221	F	0.0431859
10306	USA	Drake2	2014	23	726.852	10221	F	0.151599
10309	USA	Drake2	2014	24	241.45	10227	F	0.189107
10326	USA	Drake2	2014	25	2358.11	10227	F	0.0153616
10327	USA	Drake2	2014	25	1427.02	10170	F	0.0730994
10328	USA	Drake2	2014	25	1677.95	10170	F	0.583658
10329	USA	Drake2	2014	25	242.714	10170	F	0.144613
10330	USA	Drake2	2014	25	1168.9	10170	F	0.273723
10331	USA	Drake2	2014	25	1754.09	10170	F	0.0200934
10334	USA	Drake2	2014	26	1408.95	10334	F	0.0478534
10347	USA	Drake3	2014	19	926.45	10221	F	-
10348	USA	Drake3	2014	19	1524.46	10221	F	-
10349	USA	Drake3	2014	19	2567.21	10221	F	-
10350	USA	Drake3	2014	19	1672.52	10221	F	-
10354	USA	Drake3	2014	19	533.54	10221	F	-
10355	USA	Drake3	2014	19	1679.22	10221	F	-
10356	USA	Drake3	2014	19	1415.83	10221	F	-
10380	USA	Drake3	2014	19	1596.35	10221	F	-
10384	USA	Drake3	2014	19	1384.65	10221	F	-
10502	Portugal	agraria	2015	27	711.03	10502	F	-
10503	Portugal	agraria	2015	28	964.409	10503	F	-
10504	Portugal	vilarinho	2015	29	1178.83	10504	T	-
10505	Portugal	vilarinho	2015	30	1468.36	10505	F	-
10506	Portugal	vilarinho	2015	31	782.98	10506	F	-
10508	Portugal	vilarinho	2015	31	880.505	10508	F	-
10509	Portugal	vilarinho	2015	31	816.921	10509	F	-
10510	Portugal	mira	2015	32	649.295	10510	T	-
10511	Portugal	mira	2015	33	2128.1	10511	F	-
10512	Portugal	mira	2015	33	998.074	10511	F	-
10513	Portugal	mira	2015	34	938.438	10513	F	-
10707	USA	Drake2	2015	15	864.065	10221	F	0.136439
10708	USA	Drake2	2015	15	1041.73	10221	F	0.168
10709	USA	Drake2	2015	13	944.712	10227	F	0.0419956
10710	USA	Drake2	2015	25	1257.68	10170	F	0
10711	USA	Drake2	2015	25	581.85	10170	F	0.951315
10712	USA	Drake2	2015	25	889.852	10712	F	0.0180979
10713	USA	Drake2	2015	24	1257.42	10227	F	0.0826446
10715	USA	Drake2	2015	25	1844.78	10170	F	0.0176624
10716	USA	Drake2	2015	35	655.55	10221	F	0.157584
10717	USA	Drake2	2015	36	763.245	10221	F	0
10718	USA	Drake2	2015	37	1304.5	10170	F	0.00633553
10719	USA	Drake3	2015	19	900.299	10221	F	-
10720	USA	Drake3	2015	19	629.268	10221	F	-
10721	USA	Drake3	2015	19	2415.66	10221	F	-

## Sheet: Table S2
Table S2. Exons in reference mitochondrial genome
Gene ID	Category	Exon number	Start	End	Strand
orf145	hypothetical	exon1	1173	1610	+
tRNA1-SerGCT	tRNA	exon1	2372	2456	+
cox1	core (Cytochrome c oxidase)	exon1	2688	2821	+
cox1	core (Cytochrome c oxidase)	exon2	4306	4333	+
cox1	core (Cytochrome c oxidase)	exon3	5763	6015	+
cox1	core (Cytochrome c oxidase)	exon4	7520	7641	+
cox1	core (Cytochrome c oxidase)	exon5	8912	9016	+
cox1	core (Cytochrome c oxidase)	exon6	10039	10125	+
cox1	core (Cytochrome c oxidase)	exon7	11167	11226	+
cox1	core (Cytochrome c oxidase)	exon8	12410	12513	+
cox1	core (Cytochrome c oxidase)	exon9	13714	14047	+
cox1	core (Cytochrome c oxidase)	exon10	15175	15459	+
orf348	homing endonuclease	exon1	2823	3869	+
orf360	homing endonuclease	exon1	4334	5416	+
orf395	homing endonuclease	exon1	6018	7205	+
orf347	homing endonuclease	exon1	7642	8685	+
orf317	homing endonuclease	exon1	9017	9970	+
orf327	homing endonuclease	exon1	10126	11109	+
orf361	homing endonuclease	exon1	11227	12312	+
orf283	homing endonuclease	exon1	12515	13366	+
orf197	homing endonuclease	exon1	14048	14641	+
orf371	hypothetical	exon1	16212	17327	+
orf205	hypothetical	exon1	18198	18815	+
orf351	non-core (POLB)	exon1	20007	21062	+
orf685	hypothetical	exon1	22137	24194	+
cox2	core (Cytochrome c oxidase)	exon1	26280	26822	+
cox2	core (Cytochrome c oxidase)	exon2	28152	28370	+
orf488	hypothetical	exon1	28630	30096	+
nad4	core (NADH dehydrogenase)	exon1	31053	32516	+
nad6	core (NADH dehydrogenase)	exon1	34324	34956	+
nad2	core (NADH dehydrogenase)	exon1	35304	36989	+
nad3	core (NADH dehydrogenase)	exon1	36989	37366	+
orf129	non-core (POLB)	exon1	37633	38022	-
orf119	hypothetical	exon1	39074	39433	-
orf198	hypothetical	exon1	39442	40038	-
rnl	rRNA	exon1	41417	42201	+
rnl	rRNA	exon2	43526	44891	+
rnl	rRNA	exon3	45828	46660	+
rnl	rRNA	exon4	47123	47212	+
rnl	rRNA	exon5	48136	48602	+
orf219	homing endonuclease	exon1	42744	43403	+
orf179	homing endonuclease	exon1	45178	45717	+
orf132	homing endonuclease	exon1	47403	47801	+
tRNA2-CysGCA	tRNA	exon1	49375	49447	+
orf149-1	hypothetical	exon1	50647	51096	+
orf152	hypothetical	exon1	51899	52357	-
tRNA3-ArgTCT	tRNA	exon1	52834	52906	+
tRNA4-IleGAT	tRNA	exon1	52994	53065	+
nad1	core (NADH dehydrogenase)	exon1	53534	54532	+
orf99	hypothetical	exon1	54958	55257	+
orf194	hypothetical	exon1	55889	56473	+
orf307	hypothetical	exon1	56428	57351	+
tRNA5-IleGAT	tRNA	exon1	58787	58858	+
cob	core	exon1	62621	62727	+
cob	core	exon2	63744	63966	+
cob	core	exon3	64986	65332	+
cob	core	exon4	59522	59722	+
cob	core	exon5	61090	61378	+
orf159	homing endonuclease	exon1	61381	61860	+
orf176	homing endonuclease	exon1	64437	64967	+
tRNA6-HisGTG	tRNA	exon1	65993	66063	+
rns	rRNA	exon1	66234	67299	+
rns	rRNA	exon2	68617	69631	+
tRNA7-ValTAC	tRNA	exon1	70009	70079	+
tRNA8-LeuTAG	tRNA	exon1	70654	70737	+
tRNA9-TrpCCA	tRNA	exon1	70854	70927	+
tRNA10-AspGTC	tRNA	exon1	71541	71613	+
tRNA11-GlyTCC	tRNA	exon1	71685	71756	+
tRNA12-IleGAT	tRNA	exon1	72103	72174	+
tRNA13-MetCAT	tRNA	exon1	73444	73516	+
orf149-2	hypothetical	exon1	74532	74981	+
orf162	hypothetical	exon1	75793	76281	+
orf265	hypothetical	exon1	77680	78477	+
orf536	hypothetical	exon1	79945	81555	-
atp9	core (ATP synthase)	exon1	82643	82864	-
orf164	hypothetical	exon1	83994	84488	-
cox3	core (Cytochrome c oxidase)	exon1	85566	86375	-
orf161	hypothetical	exon1	87406	87891	+
tRNA14-AlaTGC	tRNA	exon1	89227	89297	+
tRNA15-PheGAA	tRNA	exon1	89612	89683	+
tRNA16-ThrTGT	tRNA	exon1	89778	89850	+
tRNA17-GlnTTG	tRNA	exon1	90001	90074	+
tRNA18-LysTTT	tRNA	exon1	90268	90339	+
tRNA19-TyrGTA	tRNA	exon1	90678	90761	+
tRNA20-MetCAT	tRNA	exon1	90991	91063	+
tRNA21-SerTGA	tRNA	exon1	91700	91786	+
tRNA22-ProTGG	tRNA	exon1	92100	92173	+
tRNA23-AsnGTT	tRNA	exon1	92329	92401	+
tRNA24-LeuTAA	tRNA	exon1	92695	92779	+
tRNA25-MetCAT	tRNA	exon1	92987	93058	+
tRNA26-GluTTC	tRNA	exon1	93083	93154	+
atp8	core (ATP synthase)	exon1	93893	94051	+
nad4L	core (NADH dehydrogenase)	exon1	95126	95392	+
nad5	core (NADH dehydrogenase)	exon1	95392	95715	+
nad5	core (NADH dehydrogenase)	exon2	96961	98628	+
orf166	homing endonuclease	exon1	96435	96935	+
tRNA27-ArgTCG	tRNA	exon1	99357	99430	+
atp6	core (ATP synthase)	exon1	99870	100637	+

## Sheet: Table S3
Table S3. Exons in reference nuclear genome used for comparison
Gene ID	Respiratory Complex	Contig	Exon number	Start	End	Strand
Ap.00g001910	ATP synthase	Contig0	exon01	652874	653428	-
Ap.00g010730	ATP synthase	Contig5	exon01	630767	631722	+
Ap.00g010730	ATP synthase	Contig5	exon02	631776	631986	+
Ap.00g010730	ATP synthase	Contig5	exon03	632033	632155	+
Ap.00g010730	ATP synthase	Contig5	exon04	632204	632434	+
Ap.00g013590	ATP synthase	Contig5	exon01	1297230	1297319	-
Ap.00g013590	ATP synthase	Contig5	exon02	1297365	1297884	-
Ap.00g013590	ATP synthase	Contig5	exon03	1297937	1298292	-
Ap.00g013590	ATP synthase	Contig5	exon04	1298339	1298359	-
Ap.00g013590	ATP synthase	Contig5	exon05	1298411	1298543	-
Ap.00g013590	ATP synthase	Contig5	exon06	1298595	1298746	-
Ap.00g013590	ATP synthase	Contig5	exon07	1298796	1298936	-
Ap.00g013590	ATP synthase	Contig5	exon08	1298989	1299090	-
Ap.00g013590	ATP synthase	Contig5	exon09	1299136	1299179	-
Ap.00g013590	ATP synthase	Contig5	exon10	1299232	1299351	-
Ap.00g013590	ATP synthase	Contig5	exon11	1299399	1299573	-
Ap.00g020270	ATP synthase	Contig7	exon01	1464574	1464611	-
Ap.00g020270	ATP synthase	Contig7	exon02	1464663	1464744	-
Ap.00g020270	ATP synthase	Contig7	exon03	1464795	1464899	-
Ap.00g020270	ATP synthase	Contig7	exon04	1464959	1465185	-
Ap.00g020270	ATP synthase	Contig7	exon05	1465250	1465289	-
Ap.00g020270	ATP synthase	Contig7	exon06	1465342	1465371	-
Ap.00g022700	ATP synthase	Contig8	exon01	371106	371162	+
Ap.00g022700	ATP synthase	Contig8	exon02	371221	371233	+
Ap.00g022700	ATP synthase	Contig8	exon03	371301	371383	+
Ap.00g022700	ATP synthase	Contig8	exon04	371445	371520	+
Ap.00g022700	ATP synthase	Contig8	exon05	371573	371685	+
Ap.00g022700	ATP synthase	Contig8	exon06	371740	371825	+
Ap.00g022700	ATP synthase	Contig8	exon07	371877	371934	+
Ap.00g024000	ATP synthase	Contig9	exon01	208523	208753	-
Ap.00g024000	ATP synthase	Contig9	exon02	208819	208874	-
Ap.00g024000	ATP synthase	Contig9	exon03	208933	208987	-
Ap.00g024000	ATP synthase	Contig9	exon04	209043	209075	-
Ap.00g026500	ATP synthase	Contig11	exon01	312767	312775	-
Ap.00g026500	ATP synthase	Contig11	exon02	312826	312875	-
Ap.00g026500	ATP synthase	Contig11	exon03	312924	312963	-
Ap.00g026500	ATP synthase	Contig11	exon04	313014	313168	-
Ap.00g026500	ATP synthase	Contig11	exon05	313218	313257	-
Ap.00g026500	ATP synthase	Contig11	exon06	313308	313413	-
Ap.00g026500	ATP synthase	Contig11	exon07	313461	313473	-
Ap.00g026500	ATP synthase	Contig11	exon08	313542	313569	-
Ap.00g026500	ATP synthase	Contig11	exon09	313626	313670	-
Ap.00g026900	ATP synthase	Contig11	exon01	406145	406165	+
Ap.00g026900	ATP synthase	Contig11	exon02	406235	406334	+
Ap.00g026900	ATP synthase	Contig11	exon03	406384	406555	+
Ap.00g026900	ATP synthase	Contig11	exon04	406610	406788	+
Ap.00g026900	ATP synthase	Contig11	exon05	406835	407430	+
Ap.00g031560	ATP synthase	Contig17	exon01	24777	24853	-
Ap.00g031560	ATP synthase	Contig17	exon02	24955	25132	-
Ap.00g031560	ATP synthase	Contig17	exon03	25210	25230	-
Ap.00g033760	ATP synthase	Contig21	exon01	40935	40960	-
Ap.00g033760	ATP synthase	Contig21	exon02	41005	41013	-
Ap.00g033760	ATP synthase	Contig21	exon03	41068	41254	-
Ap.00g033760	ATP synthase	Contig21	exon04	41315	41389	-
Ap.00g036250	ATP synthase	Contig27	exon01	21448	21529	+
Ap.00g036250	ATP synthase	Contig27	exon02	21577	21688	+
Ap.00g036250	ATP synthase	Contig27	exon03	21735	21812	+
Ap.00g036250	ATP synthase	Contig27	exon04	21865	21901	+
Ap.00g036250	ATP synthase	Contig27	exon05	21952	22030	+
Ap.00g036250	ATP synthase	Contig27	exon06	22078	22254	+
Ap.00g036250	ATP synthase	Contig27	exon07	22307	22398	+
Ap.00g037590	ATP synthase	Contig27	exon01	330069	330188	+
Ap.00g037590	ATP synthase	Contig27	exon02	330241	330394	+
Ap.00g037590	ATP synthase	Contig27	exon03	330445	330533	+
Ap.00g037590	ATP synthase	Contig27	exon04	330589	330714	+
Ap.00g038370	ATP synthase	Contig28	exon01	65436	65486	-
Ap.00g038370	ATP synthase	Contig28	exon02	65545	65768	-
Ap.00g038370	ATP synthase	Contig28	exon03	65825	66050	-
Ap.00g041760	ATP synthase	Contig39	exon01	268029	268079	-
Ap.00g041760	ATP synthase	Contig39	exon02	268130	268265	-
Ap.00g041760	ATP synthase	Contig39	exon03	268315	268343	-
Ap.00g043690	ATP synthase	Contig44	exon01	303180	303239	+
Ap.00g043690	ATP synthase	Contig44	exon02	303300	303345	+
Ap.00g043690	ATP synthase	Contig44	exon03	303455	303541	+
Ap.00g043690	ATP synthase	Contig44	exon04	303597	303644	+
Ap.00g043690	ATP synthase	Contig44	exon05	303701	304345	+
Ap.00g043690	ATP synthase	Contig44	exon06	304392	304624	+
Ap.00g043690	ATP synthase	Contig44	exon07	304676	304791	+
Ap.00g043690	ATP synthase	Contig44	exon08	304845	304990	+
Ap.00g043690	ATP synthase	Contig44	exon09	305039	305109	+
Ap.00g043690	ATP synthase	Contig44	exon10	305161	305334	+
Ap.00g065550	ATP synthase	Contig87	exon01	1589722	1589868	+
Ap.00g065550	ATP synthase	Contig87	exon02	1589922	1590173	+
Ap.00g065550	ATP synthase	Contig87	exon03	1590223	1590314	+
Ap.00g065550	ATP synthase	Contig87	exon04	1590365	1590463	+
Ap.00g065550	ATP synthase	Contig87	exon05	1590512	1590580	+
Ap.00g065550	ATP synthase	Contig87	exon06	1590626	1590812	+
Ap.00g065550	ATP synthase	Contig87	exon07	1590865	1591002	+
Ap.00g065550	ATP synthase	Contig87	exon08	1591051	1591242	+
Ap.00g070650	ATP synthase	Contig104	exon01	165452	165551	+
Ap.00g070650	ATP synthase	Contig104	exon02	165599	165807	+
Ap.00g070650	ATP synthase	Contig104	exon03	165855	165955	+
Ap.00g070650	ATP synthase	Contig104	exon04	166001	166194	+
Ap.00g070650	ATP synthase	Contig104	exon05	166242	166385	+
Ap.00g070650	ATP synthase	Contig104	exon06	166432	166502	+
Ap.00g073350	ATP synthase	Contig104	exon01	802134	802280	+
Ap.00g073350	ATP synthase	Contig104	exon02	802330	802414	+
Ap.00g073350	ATP synthase	Contig104	exon03	802477	802914	+
Ap.00g073350	ATP synthase	Contig104	exon04	802962	803079	+
Ap.00g073350	ATP synthase	Contig104	exon05	803131	803249	+
Ap.00g073350	ATP synthase	Contig104	exon06	803309	803325	+
Ap.00g080500	ATP synthase	Contig140	exon01	25242	25249	+
Ap.00g080500	ATP synthase	Contig140	exon02	25310	25474	+
Ap.00g080500	ATP synthase	Contig140	exon03	25534	25548	+
Ap.00g080500	ATP synthase	Contig140	exon04	25604	25664	+
Ap.00g083750	ATP synthase	Contig176	exon01	51670	51695	-
Ap.00g083750	ATP synthase	Contig176	exon02	51753	51975	-
Ap.00g083750	ATP synthase	Contig176	exon03	52031	52201	-
Ap.00g083750	ATP synthase	Contig176	exon04	52260	52479	-
Ap.00g083750	ATP synthase	Contig176	exon05	52536	52575	-
Ap.00g083750	ATP synthase	Contig176	exon06	52628	52667	-
Ap.00g008260	Cytochrome c oxidase	Contig4	exon01	704920	705105	+
Ap.00g008260	Cytochrome c oxidase	Contig4	exon02	705154	705222	+
Ap.00g041720	Cytochrome c oxidase	Contig39	exon01	256357	256380	+
Ap.00g041720	Cytochrome c oxidase	Contig39	exon02	256433	256460	+
Ap.00g041720	Cytochrome c oxidase	Contig39	exon03	256548	256778	+
Ap.00g041720	Cytochrome c oxidase	Contig39	exon04	256849	257027	+
Ap.00g041720	Cytochrome c oxidase	Contig39	exon05	257091	257641	+
Ap.00g041720	Cytochrome c oxidase	Contig39	exon06	257723	257785	+
Ap.00g041720	Cytochrome c oxidase	Contig39	exon07	257862	257903	+
Ap.00g041720	Cytochrome c oxidase	Contig39	exon08	258188	258233	+
Ap.00g041720	Cytochrome c oxidase	Contig39	exon09	258345	258352	+
Ap.00g041720	Cytochrome c oxidase	Contig39	exon10	258406	258422	+
Ap.00g041720	Cytochrome c oxidase	Contig39	exon11	258476	258491	+
Ap.00g041720	Cytochrome c oxidase	Contig39	exon12	258547	258713	+
Ap.00g041720	Cytochrome c oxidase	Contig39	exon13	258769	258782	+
Ap.00g041720	Cytochrome c oxidase	Contig39	exon14	258840	258844	+
Ap.00g041720	Cytochrome c oxidase	Contig39	exon15	258894	258958	+
Ap.00g041720	Cytochrome c oxidase	Contig39	exon16	259007	259113	+
Ap.00g041720	Cytochrome c oxidase	Contig39	exon17	259169	259271	+
Ap.00g041720	Cytochrome c oxidase	Contig39	exon18	259328	259618	+
Ap.00g041720	Cytochrome c oxidase	Contig39	exon19	259685	259819	+
Ap.00g041720	Cytochrome c oxidase	Contig39	exon20	259878	259964	+
Ap.00g041720	Cytochrome c oxidase	Contig39	exon21	260023	260075	+
Ap.00g045610	Cytochrome c oxidase	Contig46	exon01	204173	204201	+
Ap.00g045610	Cytochrome c oxidase	Contig46	exon02	204255	204283	+
Ap.00g045610	Cytochrome c oxidase	Contig46	exon03	204337	204370	+
Ap.00g045610	Cytochrome c oxidase	Contig46	exon04	204421	204521	+
Ap.00g045610	Cytochrome c oxidase	Contig46	exon05	204575	204582	+
Ap.00g045610	Cytochrome c oxidase	Contig46	exon06	204635	204662	+
Ap.00g045610	Cytochrome c oxidase	Contig46	exon07	204718	205001	+
Ap.00g045610	Cytochrome c oxidase	Contig46	exon08	205055	205318	+
Ap.00g045610	Cytochrome c oxidase	Contig46	exon09	205375	205539	+
Ap.00g045610	Cytochrome c oxidase	Contig46	exon10	205591	205974	+
Ap.00g054340	Cytochrome c oxidase	Contig69	exon01	61164	61168	-
Ap.00g054340	Cytochrome c oxidase	Contig69	exon02	61215	61267	-
Ap.00g054340	Cytochrome c oxidase	Contig69	exon03	61323	61341	-
Ap.00g054340	Cytochrome c oxidase	Contig69	exon04	61401	61707	-
Ap.00g064630	Cytochrome c oxidase	Contig87	exon01	1374776	1374914	+
Ap.00g064630	Cytochrome c oxidase	Contig87	exon02	1374973	1375000	+
Ap.00g064630	Cytochrome c oxidase	Contig87	exon03	1375054	1375076	+
Ap.00g064630	Cytochrome c oxidase	Contig87	exon04	1375127	1375299	+
Ap.00g064630	Cytochrome c oxidase	Contig87	exon05	1375353	1375382	+
Ap.00g077220	Cytochrome c oxidase	Contig113	exon01	267619	267912	+
Ap.00g077220	Cytochrome c oxidase	Contig113	exon02	267967	268075	+
Ap.00g077220	Cytochrome c oxidase	Contig113	exon03	268127	268176	+
Ap.00g015710	NADH dehydrogenase	Contig7	exon01	473734	473833	+
Ap.00g015710	NADH dehydrogenase	Contig7	exon02	473885	473972	+
Ap.00g015710	NADH dehydrogenase	Contig7	exon03	474024	474096	+
Ap.00g015710	NADH dehydrogenase	Contig7	exon04	474153	474212	+
Ap.00g015710	NADH dehydrogenase	Contig7	exon05	474261	474350	+
Ap.00g015990	NADH dehydrogenase	Contig7	exon01	552397	552615	+
Ap.00g015990	NADH dehydrogenase	Contig7	exon02	552665	552773	+
Ap.00g015990	NADH dehydrogenase	Contig7	exon03	552821	552859	+
Ap.00g015990	NADH dehydrogenase	Contig7	exon04	552908	553021	+
Ap.00g015990	NADH dehydrogenase	Contig7	exon05	553072	553159	+
Ap.00g015990	NADH dehydrogenase	Contig7	exon06	553211	553278	+
Ap.00g015990	NADH dehydrogenase	Contig7	exon07	553327	553474	+
Ap.00g015990	NADH dehydrogenase	Contig7	exon08	553528	553580	+
Ap.00g015990	NADH dehydrogenase	Contig7	exon09	553630	553685	+
Ap.00g015990	NADH dehydrogenase	Contig7	exon10	553735	553815	+
Ap.00g016580	NADH dehydrogenase	Contig7	exon01	687176	687857	-
Ap.00g016580	NADH dehydrogenase	Contig7	exon02	687909	688133	-
Ap.00g016580	NADH dehydrogenase	Contig7	exon03	688179	688418	-
Ap.00g016580	NADH dehydrogenase	Contig7	exon04	688469	688611	-
Ap.00g016580	NADH dehydrogenase	Contig7	exon05	688663	688803	-
Ap.00g016580	NADH dehydrogenase	Contig7	exon06	688859	689180	-
Ap.00g016580	NADH dehydrogenase	Contig7	exon07	689227	690043	-
Ap.00g016580	NADH dehydrogenase	Contig7	exon08	690095	690717	-
Ap.00g016580	NADH dehydrogenase	Contig7	exon09	690761	690846	-
Ap.00g016580	NADH dehydrogenase	Contig7	exon10	690896	690911	-
Ap.00g016580	NADH dehydrogenase	Contig7	exon11	690964	690991	-
Ap.00g016580	NADH dehydrogenase	Contig7	exon12	691037	691125	-
Ap.00g016580	NADH dehydrogenase	Contig7	exon13	691174	691322	-
Ap.00g016830	NADH dehydrogenase	Contig7	exon01	739994	740053	-
Ap.00g016830	NADH dehydrogenase	Contig7	exon02	740124	740213	-
Ap.00g016850	NADH dehydrogenase	Contig7	exon01	744650	744669	-
Ap.00g016850	NADH dehydrogenase	Contig7	exon02	744723	744833	-
Ap.00g016850	NADH dehydrogenase	Contig7	exon03	744887	744958	-
Ap.00g016850	NADH dehydrogenase	Contig7	exon04	745018	745110	-
Ap.00g016850	NADH dehydrogenase	Contig7	exon05	745166	745303	-
Ap.00g016850	NADH dehydrogenase	Contig7	exon06	745351	745591	-
Ap.00g020340	NADH dehydrogenase	Contig7	exon01	1479255	1479302	+
Ap.00g020340	NADH dehydrogenase	Contig7	exon02	1479354	1479364	+
Ap.00g020340	NADH dehydrogenase	Contig7	exon03	1479417	1479487	+
Ap.00g020340	NADH dehydrogenase	Contig7	exon04	1479541	1479634	+
Ap.00g020340	NADH dehydrogenase	Contig7	exon05	1479687	1479708	+
Ap.00g020530	NADH dehydrogenase	Contig7	exon01	1517160	1517267	-
Ap.00g020530	NADH dehydrogenase	Contig7	exon02	1517322	1517438	-
Ap.00g020530	NADH dehydrogenase	Contig7	exon03	1517487	1517515	-
Ap.00g020530	NADH dehydrogenase	Contig7	exon04	1517570	1517619	-
Ap.00g020530	NADH dehydrogenase	Contig7	exon05	1517669	1517718	-
Ap.00g025730	NADH dehydrogenase	Contig11	exon01	135025	135084	+
Ap.00g025730	NADH dehydrogenase	Contig11	exon02	135139	135283	+
Ap.00g025730	NADH dehydrogenase	Contig11	exon03	135336	135430	+
Ap.00g025730	NADH dehydrogenase	Contig11	exon04	135482	135573	+
Ap.00g025730	NADH dehydrogenase	Contig11	exon05	135630	135874	+
Ap.00g025730	NADH dehydrogenase	Contig11	exon06	135925	135980	+
Ap.00g025730	NADH dehydrogenase	Contig11	exon07	136033	136376	+
Ap.00g025730	NADH dehydrogenase	Contig11	exon08	136424	136487	+
Ap.00g026880	NADH dehydrogenase	Contig11	exon01	399865	400077	+
Ap.00g026880	NADH dehydrogenase	Contig11	exon02	400125	400220	+
Ap.00g026880	NADH dehydrogenase	Contig11	exon03	400276	400374	+
Ap.00g026880	NADH dehydrogenase	Contig11	exon04	400432	400959	+
Ap.00g027020	NADH dehydrogenase	Contig11	exon01	438497	438680	+
Ap.00g027020	NADH dehydrogenase	Contig11	exon02	438733	438883	+
Ap.00g027020	NADH dehydrogenase	Contig11	exon03	438938	439011	+
Ap.00g027020	NADH dehydrogenase	Contig11	exon04	439064	439079	+
Ap.00g027020	NADH dehydrogenase	Contig11	exon05	439131	439224	+
Ap.00g034140	NADH dehydrogenase	Contig22	exon01	38913	38954	+
Ap.00g034140	NADH dehydrogenase	Contig22	exon02	39005	39032	+
Ap.00g034140	NADH dehydrogenase	Contig22	exon03	39084	39119	+
Ap.00g034140	NADH dehydrogenase	Contig22	exon04	39186	39269	+
Ap.00g034140	NADH dehydrogenase	Contig22	exon05	39328	39380	+
Ap.00g034140	NADH dehydrogenase	Contig22	exon06	39441	39821	+
Ap.00g043640	NADH dehydrogenase	Contig44	exon01	291596	292399	-
Ap.00g043640	NADH dehydrogenase	Contig44	exon02	292454	292777	-
Ap.00g043640	NADH dehydrogenase	Contig44	exon03	292826	293314	-
Ap.00g045240	NADH dehydrogenase	Contig46	exon01	125319	125342	-
Ap.00g045240	NADH dehydrogenase	Contig46	exon02	125389	125595	-
Ap.00g045240	NADH dehydrogenase	Contig46	exon03	125644	125865	-
Ap.00g050930	NADH dehydrogenase	Contig57	exon01	169898	169913	-
Ap.00g050930	NADH dehydrogenase	Contig57	exon02	169973	169986	-
Ap.00g050930	NADH dehydrogenase	Contig57	exon03	170035	170073	-
Ap.00g050930	NADH dehydrogenase	Contig57	exon04	170124	170262	-
Ap.00g050930	NADH dehydrogenase	Contig57	exon05	170311	170399	-
Ap.00g050930	NADH dehydrogenase	Contig57	exon06	170455	170565	-
Ap.00g050930	NADH dehydrogenase	Contig57	exon07	170618	170716	-
Ap.00g050930	NADH dehydrogenase	Contig57	exon08	170764	171155	-
Ap.00g050930	NADH dehydrogenase	Contig57	exon09	171205	171318	-
Ap.00g050930	NADH dehydrogenase	Contig57	exon10	171369	171468	-
Ap.00g050930	NADH dehydrogenase	Contig57	exon11	171518	171596	-
Ap.00g050930	NADH dehydrogenase	Contig57	exon12	171655	171664	-
Ap.00g050930	NADH dehydrogenase	Contig57	exon13	171720	171957	-
Ap.00g060330	NADH dehydrogenase	Contig87	exon01	423234	423368	-
Ap.00g060330	NADH dehydrogenase	Contig87	exon02	423420	423568	-
Ap.00g060330	NADH dehydrogenase	Contig87	exon03	423620	423797	-
Ap.00g060330	NADH dehydrogenase	Contig87	exon04	423850	424307	-
Ap.00g060330	NADH dehydrogenase	Contig87	exon05	424358	424397	-
Ap.00g065240	NADH dehydrogenase	Contig87	exon01	1528161	1528263	+
Ap.00g065240	NADH dehydrogenase	Contig87	exon02	1528315	1528705	+
Ap.00g065240	NADH dehydrogenase	Contig87	exon03	1528756	1528812	+
Ap.00g065240	NADH dehydrogenase	Contig87	exon04	1528863	1528885	+
Ap.00g065240	NADH dehydrogenase	Contig87	exon05	1528933	1528973	+
Ap.00g065240	NADH dehydrogenase	Contig87	exon06	1529024	1529100	+
Ap.00g065240	NADH dehydrogenase	Contig87	exon07	1529153	1529264	+
Ap.00g070270	NADH dehydrogenase	Contig104	exon01	95461	95502	-
Ap.00g070270	NADH dehydrogenase	Contig104	exon02	95552	95683	-
Ap.00g070270	NADH dehydrogenase	Contig104	exon03	95733	96167	-
Ap.00g070270	NADH dehydrogenase	Contig104	exon04	96217	96246	-
Ap.00g070270	NADH dehydrogenase	Contig104	exon05	96297	96392	-
Ap.00g072270	NADH dehydrogenase	Contig104	exon01	535431	535462	-
Ap.00g072270	NADH dehydrogenase	Contig104	exon02	535513	535523	-
Ap.00g072270	NADH dehydrogenase	Contig104	exon03	535576	535596	-
Ap.00g072270	NADH dehydrogenase	Contig104	exon04	535653	535772	-
Ap.00g072270	NADH dehydrogenase	Contig104	exon05	535821	535938	-
Ap.00g072270	NADH dehydrogenase	Contig104	exon06	535987	536108	-
Ap.00g072270	NADH dehydrogenase	Contig104	exon07	536158	536251	-
Ap.00g072270	NADH dehydrogenase	Contig104	exon08	536299	536356	-
Ap.00g072270	NADH dehydrogenase	Contig104	exon09	536402	536474	-
Ap.00g072270	NADH dehydrogenase	Contig104	exon10	536522	536678	-
Ap.00g072270	NADH dehydrogenase	Contig104	exon11	536727	536798	-
Ap.00g072270	NADH dehydrogenase	Contig104	exon12	536852	536938	-
Ap.00g072270	NADH dehydrogenase	Contig104	exon13	536985	537123	-
Ap.00g072270	NADH dehydrogenase	Contig104	exon14	537171	537196	-
Ap.00g072270	NADH dehydrogenase	Contig104	exon15	537250	537280	-
Ap.00g072270	NADH dehydrogenase	Contig104	exon16	537333	537356	-
Ap.00g072270	NADH dehydrogenase	Contig104	exon17	537409	537506	-
Ap.00g072270	NADH dehydrogenase	Contig104	exon18	537569	537740	-
Ap.00g074110	NADH dehydrogenase	Contig104	exon01	995490	995713	-
Ap.00g074110	NADH dehydrogenase	Contig104	exon02	995768	995873	-
Ap.00g074110	NADH dehydrogenase	Contig104	exon03	995928	996248	-
Ap.00g074110	NADH dehydrogenase	Contig104	exon04	996301	996531	-
Ap.00g074110	NADH dehydrogenase	Contig104	exon05	996577	996687	-
Ap.00g074110	NADH dehydrogenase	Contig104	exon06	996745	996891	-
Ap.00g074110	NADH dehydrogenase	Contig104	exon07	996944	997003	-
Ap.00g075150	NADH dehydrogenase	Contig110	exon01	30091	30243	+
Ap.00g075150	NADH dehydrogenase	Contig110	exon02	30309	30472	+
Ap.00g075150	NADH dehydrogenase	Contig110	exon03	30533	31213	+
Ap.00g075150	NADH dehydrogenase	Contig110	exon04	31274	31382	+
Ap.00g075150	NADH dehydrogenase	Contig110	exon05	31442	31572	+
Ap.00g075150	NADH dehydrogenase	Contig110	exon06	31658	31907	+
Ap.00g079980	NADH dehydrogenase	Contig137	exon01	70291	70376	-
Ap.00g079980	NADH dehydrogenase	Contig137	exon02	70436	70542	-
Ap.00g079980	NADH dehydrogenase	Contig137	exon03	70598	70683	-
Ap.00g081870	NADH dehydrogenase	Contig150	exon01	28618	28763	+
Ap.00g081870	NADH dehydrogenase	Contig150	exon02	28818	28939	+
Ap.00g081870	NADH dehydrogenase	Contig150	exon03	28992	29311	+
